# Supplementary material for: Evolution and Functional Insights of Different Ancestral Orthologous Clades of Chitin Synthase Genes in the Fungal Tree of Life
Source: Front Plant Sci. 2016 Feb 1;7:37. doi: 10.3389/fpls.2016.00037 (PMC4734345; doi:10.3389/fpls.2016.00037)
Supplement: Supplementary file 1 [file Table1.XLSX]

## Sheet: Sheet1
Table S1. Information of fungal species used in this study.
Fungi	Phylum	Class	Abbr.	Genome Source
Fomitiporia mediterranea	Basidiomycota	Agaricomycetes	F.med	NCBI
Laccaria bicolor	Basidiomycota	Agaricomycetes	L.bic	NCBI
Coniophora puteana	Basidiomycota	Agaricomycetes	C.put	NCBI
Moniliophthora perniciosa	Basidiomycota	Agaricomycetes	M.per	NCBI
Gloeophyllum trabeum	Basidiomycota	Agaricomycetes	G.tra	JGI
Coprinopsis cinerea	Basidiomycota	Agaricomycetes	C.cin	NCBI
Serpula lacrymans	Basidiomycota	Agaricomycetes	S.lac	NCBI
Postia placenta	Basidiomycota	Agaricomycetes	P.pla	JGI
Schizophyllum commune	Basidiomycota	Agaricomycetes	S.com	NCBI
Dichomitus squalens	Basidiomycota	Agaricomycetes	D.squ	NCBI
Heterobasidion annosum	Basidiomycota	Agaricomycetes	H.ann	JGI
Ganoderma sp. 10597 SS1	Basidiomycota	Agaricomycetes	G.sp	JGI
Cryptococcus gattii WM276	Basidiomycota	Agaricomycetes	C.gat	NCBI
Cryptococcus neoformans	Basidiomycota	Agaricomycetes	C.neo	NCBI
Malassezia globosa	Basidiomycota	Ustilaginomycetes	M.glo	NCBI
Ustilago maydis	Basidiomycota	Ustilaginomycetes	U.may	NCBI
Melampsora larici-populina	Basidiomycota	Urediniomycetes	M.lar	NCBI
Puccinia striiformis	Basidiomycota	Pucciniomycetes	P.str	FGI
Puccinia graminis	Basidiomycota	Pucciniomycetes	P.gra	FGI
Hysterium pulicare	Ascomycota	Dothideomycetes	H.pul	JGI
Cochliobolus sativus	Ascomycota	Dothideomycetes	C.sat	JGI
Rhytidhysteron rufulum	Ascomycota	Dothideomycetes	R.ruf	JGI
Mycosphaerella fijiensis	Ascomycota	Dothideomycetes	M.fij	JGI
Cladosporium fulvum	Ascomycota	Dothideomycetes	C.ful	JGI
Baudoinia compniacensis	Ascomycota	Dothideomycetes	B.com	JGI
Mycosphaerella graminicola	Ascomycota	Dothideomycetes	M.gra	NCBI
Phaeosphaeria nodorum	Ascomycota	Dothideomycetes	P.nod	NCBI
Pyrenophora teres	Ascomycota	Dothideomycetes	P.ter	NCBI
Pyrenophora tritici-repentis	Ascomycota	Dothideomycetes	P.tri	NCBI
Arthroderma gypseum	Ascomycota	Eurotiomycetes	A.gyp	NCBI
Coccidioides immitis	Ascomycota	Eurotiomycetes	C.imm	NCBI
Uncinocarpus reesii	Ascomycota	Eurotiomycetes	U.ree	NCBI
Ajellomyces capsulatus NAm1	Ascomycota	Eurotiomycetes	A.cap	NCBI
Ajellomyces dermatitidis SLH14081	Ascomycota	Eurotiomycetes	A.der	NCBI
Arthroderma benhamiae CBS 112371	Ascomycota	Eurotiomycetes	A.ben	NCBI
Arthroderma otae	Ascomycota	Eurotiomycetes	A.ota	NCBI
Aspergillus clavatus	Ascomycota	Eurotiomycetes	A.cla	NCBI
Aspergillus flavus	Ascomycota	Eurotiomycetes	A.fla	NCBI
Aspergillus fumigatus	Ascomycota	Eurotiomycetes	A.fum	NCBI
Aspergillus nidulans	Ascomycota	Eurotiomycetes	A.nid	NCBI
Aspergillus niger	Ascomycota	Eurotiomycetes	A.nig	NCBI
Aspergillus oryzae	Ascomycota	Eurotiomycetes	A.ory	NCBI
Aspergillus terreus	Ascomycota	Eurotiomycetes	A.ter	NCBI
Coccidioides posadasii str. Silveira	Ascomycota	Eurotiomycetes	C.pos	NCBI
Aspergillus fischerianus	Ascomycota	Eurotiomycetes	A.fis	NCBI
Paracoccidioides brasiliensis	Ascomycota	Eurotiomycetes	P.bra	NCBI
Penicillium chrysogenum	Ascomycota	Eurotiomycetes	P.chr	NCBI
Penicillium marneffei	Ascomycota	Eurotiomycetes	P.mar	NCBI
Talaromyces stipitatus	Ascomycota	Eurotiomycetes	T.sti	NCBI
Trichophyton equinum	Ascomycota	Eurotiomycetes	T.equ	NCBI
Trichophyton rubrum	Ascomycota	Eurotiomycetes	T.rub	NCBI
Trichophyton tonsurans	Ascomycota	Eurotiomycetes	T.ton	NCBI
Trichophyton verrucosum	Ascomycota	Eurotiomycetes	T.ver	NCBI
Blumeria graminis	Ascomycota	Leotiomycetes	B.gra	BluGen
Botryotinia fuckeliana	Ascomycota	Leotiomycetes	B.fuc	NCBI
Sclerotinia sclerotiorum	Ascomycota	Leotiomycetes	S.scl	NCBI
Monacrosporium haptotylum	Ascomycota	Orbiliomycetes	M.hap	JGI
Arthrobotrys oligospora	Ascomycota	Orbiliomycetes	A.oli	NCBI
Candida albicans	Ascomycota	Saccharomycetes	C.alb	NCBI
Candida guilliermondii	Ascomycota	Saccharomycetes	C.gui	NCBI
Candida lusitaniae	Ascomycota	Saccharomycetes	C.lus	NCBI
Candida parapsilosis	Ascomycota	Saccharomycetes	C.par	NCBI
Candida tropicalis	Ascomycota	Saccharomycetes	C.tro	NCBI
Debaryomyces hansenii	Ascomycota	Saccharomycetes	D.han	NCBI
Lodderomyces elongisporus	Ascomycota	Saccharomycetes	L.elo	NCBI
Yarrowia lipolytica	Ascomycota	Saccharomycetes	Y.lip	UniProt
Saccharomyces cerevisiae S288c	Ascomycota	Saccharomycetes	S.cer	NCBI
Schizosaccharomyces cryophilus	Ascomycota	Schizosaccharomycetes	S.cry	FGI
Schizosaccharomyces japonicus	Ascomycota	Schizosaccharomycetes	S.jap	NCBI
Schizosaccharomyces octosporus	Ascomycota	Schizosaccharomycetes	S.oct	FGI
Schizosaccharomyces pombe	Ascomycota	Schizosaccharomycetes	S.pom	NCBI
Saitoella complicata	Ascomycota	Taphrinomycetes	Sa.co	JGI
Taphrina deformans	Ascomycota	Taphrinomycetes	T.def	NCBI
Magnaporthe poae	Ascomycota	Sordariomycetes	M.poa	FGI
Chaetomium globosum	Ascomycota	Sordariomycetes	C.glo	FGI
Chaetomium thermophilum	Ascomycota	Sordariomycetes	C.the	NCBI
Cordyceps militaris CM01	Ascomycota	Sordariomycetes	C.mil	NCBI
Fusarium graminearum	Ascomycota	Sordariomycetes	F.gra	FGI
Fusarium oxysporum	Ascomycota	Sordariomycetes	F.oxy	FGI
Fusarium verticillioides	Ascomycota	Sordariomycetes	F.ver	FGI
Gaeumannomyces graminis	Ascomycota	Sordariomycetes	Ga.gr	FGI
Glomerella graminicola	Ascomycota	Sordariomycetes	G.gra	NCBI
Magnaporthe oryzae	Ascomycota	Sordariomycetes	M.ory	FGI
Metarhizium acridum	Ascomycota	Sordariomycetes	M.acr	NCBI
Metarhizium anisopliae	Ascomycota	Sordariomycetes	M.ani	NCBI
Nectria haematococca	Ascomycota	Sordariomycetes	N.hae	NCBI
Neurospora crassa	Ascomycota	Sordariomycetes	N.cra	FGI
Neurospora tetrasperma	Ascomycota	Sordariomycetes	N.tet	NCBI
Trichoderma reesei	Ascomycota	Sordariomycetes	T.ree	NCBI
Verticillium albo-atrum	Ascomycota	Sordariomycetes	V.alb	NCBI
Verticillium dahliae	Ascomycota	Sordariomycetes	V.dah	NCBI
Tuber melanosporum	Ascomycota	Pezizomycetes	T.mel	JGI
Batrachochytrium dendrobatidis	Chytridiomycota		B.den	FGI
Spizellomyces punctatus	Chytridiomycota		S.pun	FGI
Allomyces macrogynus	Chytridiomycota		A.mac	FGI
Gonapodya prolifera	Chytridiomycota		G.pro	JGI
Rozella allomycis	Cryptomycota		R.all	JGI
Conidiobolus coronatus	Entomophthoramycotina		C.cor	JGI
Rhizophagus irregularis	Glomeromycota		R.irr	JGI
Enterocytozoon bieneusi	Microsporidia		E.bie	JGI
Encephalitozoon cuniculi	Microsporidia		E.cun	FGI
Anncaliia algerae	Microsporidia		A.alg	FGI
Vavraia culicis	Microsporidia		V.cul	FGI
Edhazardia aedis	Microsporidia		E.aed	FGI
Orpinomyces sp.	Neocallimastigomycota		O.sp	JGI
Rhizopus delemar	Zygomycota		R.del	FGI
Mucor circinelloides	Zygomycota		M.cir	JGI
Rhizopus chinensis	Zygomycota		R.chi	JGI
Coemansia reversa	Zygomycota		C.rev	JGI
