# Supplementary material for: Evolution and Functional Insights of Different Ancestral Orthologous Clades of Chitin Synthase Genes in the Fungal Tree of Life
Source: Front Plant Sci. 2016 Feb 1;7:37. doi: 10.3389/fpls.2016.00037 (PMC4734345; doi:10.3389/fpls.2016.00037)
Supplement: Supplementary file 2 [file Table2.XLSX]

## Sheet: Fg
Table S2. The list of genes that are shown in three networks.
GENE	Present in the network
FGSG_03170	Fg
FGSG_03418	Fg
FGSG_06550	Fg
FGSG_10619	Fg
FGSG_10895	Fg
FGSG_12297	Fg
FGSG_12515	Fg
FGSG_13358	Fg
FGSG_01948	Fg
FGSG_08692	Fg
FGSG_06998	Fg
FGSG_10034	Fg
FGSG_08486	Fg
FGSG_07054	Fg
FGSG_02729	Fg
FGSG_11793	Fg
FGSG_11977	Fg and Mo
FGSG_01956	Fg and Mo
FGSG_05847	Fg and Mo
FGSG_02014	Fg and Mo
FGSG_01949	Fg and Mo
FGSG_10861	Fg and Mo
FGSG_09582	Fg and Mo
FGSG_07443	Fg and Mo
FGSG_10116	Fg and Mo
FGSG_13130	Fg and Mo
FGSG_01118	Fg and Mo
FGSG_00452	Fg and Mo
FGSG_08653	Fg and Um
FGSG_01273	Fg and Um
FGSG_02022	Fg and Um
FGSG_08719	Fg and Um
FGSG_10145	Fg and Um
FGSG_13118	Fg and Um
FGSG_12039	Fg, Mo and Um
FGSG_06999	Fg, Mo and Um
FGSG_06957	Fg, Mo and Um
FGSG_08768	Fg, Mo and Um
FGSG_06767	Fg, Mo and Um
FGSG_03544	Fg, Mo and Um
FGSG_05663	Fg, Mo and Um
FGSG_06452	Fg, Mo and Um
FGSG_01272	Fg, Mo and Um
FGSG_10061	Fg, Mo and Um
FGSG_04146	Fg, Mo and Um
FGSG_05847	Fg, Mo and Um
FGSG_06549	Fg, Mo and Um
FGSG_07946	Fg, Mo and Um
FGSG_10048	Fg, Mo and Um
FGSG_07503	Fg, Mo and Um
FGSG_10992	Fg, Mo and Um
FGSG_10941	Fg, Mo and Um
FGSG_01964	Fg, Mo and Um
FGSG_02483	Fg, Mo and Um
FGSG_00746	Fg, Mo and Um
FGSG_10327	Fg, Mo and Um
FGSG_09492	Fg, Mo and Um

## Sheet: Mo
GENE	Present in the network
MGG_04172	Mo
MGG_08356	Mo
MGG_01868	Mo
MGG_06389	Mo
MGG_00307	Fg and Mo
MGG_06044	Fg and Mo
MGG_12939	Fg and Mo
MGG_06759	Fg and Mo
MGG_06064	Fg and Mo
MGG_03876	Fg and Mo
MGG_01780	Fg and Mo
MGG_08078	Fg and Mo
MGG_01802	Fg and Mo
MGG_12117	Fg and Mo
MGG_09887	Fg and Mo
MGG_04704	Fg and Mo
MGG_13014	Fg, Mo and Um
MGG_03985	Fg, Mo and Um
MGG_06320	Fg, Mo and Um
MGG_01282	Fg, Mo and Um
MGG_01656	Fg, Mo and Um
MGG_03461	Fg, Mo and Um
MGG_09962	Fg, Mo and Um
MGG_01150	Fg, Mo and Um
MGG_05023	Fg, Mo and Um
MGG_08774	Fg, Mo and Um
MGG_09159	Fg, Mo and Um
MGG_12939	Fg, Mo and Um
MGG_14966	Fg, Mo and Um
MGG_00865	Fg, Mo and Um
MGG_11497	Fg, Mo and Um
MGG_01922	Fg, Mo and Um
MGG_05828	Fg, Mo and Um
MGG_07928	Fg, Mo and Um
MGG_13013	Fg, Mo and Um
MGG_04145	Fg, Mo and Um
MGG_01318	Fg, Mo and Um
MGG_09551	Fg, Mo and Um
MGG_12821	Fg, Mo and Um

## Sheet: Um
GENE	Present in the network
gi|71003886	Um
gi|71017841	Um
gi|71020333	Um
gi|71020945	Um
gi|71021861	Um
gi|71022795	Um
gi|71023109	Um
gi|71024145	Um
gi|71006242	Fg & Um
gi|71017513	Fg & Um
gi|71018259	Fg & Um
gi|71018405	Fg & Um
gi|71018763	Fg & Um
gi|71020667	Fg & Um
gi|71003185	Fg, Mo and Um
gi|71003910	Fg, Mo and Um
gi|71004238	Fg, Mo and Um
gi|71004808	Fg, Mo and Um
gi|71005248	Fg, Mo and Um
gi|71006240	Fg, Mo and Um
gi|71006458	Fg, Mo and Um
gi|71006538	Fg, Mo and Um
gi|71007887	Fg, Mo and Um
gi|71008515	Fg, Mo and Um
gi|71013079	Fg, Mo and Um
gi|71014153	Fg, Mo and Um
gi|71014456	Fg, Mo and Um
gi|71015736	Fg, Mo and Um
gi|71017937	Fg, Mo and Um
gi|71018241	Fg, Mo and Um
gi|71020413	Fg, Mo and Um
gi|71020999	Fg, Mo and Um
gi|71021009	Fg, Mo and Um
gi|71022291	Fg, Mo and Um
gi|71023419	Fg, Mo and Um
gi|71024631	Fg, Mo and Um
