# Supplementary material for: Evolution and Functional Insights of Different Ancestral Orthologous Clades of Chitin Synthase Genes in the Fungal Tree of Life
Source: Front Plant Sci. 2016 Feb 1;7:37. doi: 10.3389/fpls.2016.00037 (PMC4734345; doi:10.3389/fpls.2016.00037)
Supplement: Supplementary file 3 [file Table3.XLSX]

## Sheet: Sheet1
Table S3. Functional enrichment of 18 ortholog groups in three pathogenic fungi.
GO-ID	Pop.total	Pop.term	Study.total	Study.term	p-value	p.adjusted	name
GO:0016810	6768	87	23	8	2.25292e-10	5.60978e-08	hydrolase activity, acting on carbon-nitrogen (but not peptide) bonds
GO:0016758	6768	67	23	6	6.62895e-08	8.25305e-06	transferase activity, transferring hexosyl groups
GO:0008194	6768	15	23	4	1.34998e-07	1.12048e-05	UDP-glycosyltransferase activity
GO:0004100	6768	6	23	3	6.8127e-07	3.89399e-05	chitin synthase activity
GO:0016757	6768	101	23	6	7.81926e-07	3.89399e-05	transferase activity, transferring glycosyl groups
GO:0005975	6768	427	23	9	5.37543e-06	0.000138405	carbohydrate metabolic process
GO:0008375	6768	11	23	3	5.55845e-06	0.000138405	acetylglucosaminyltransferase activity
GO:0032989	6768	11	23	3	5.55845e-06	0.000138405	cellular component morphogenesis
GO:0006031	6768	11	23	3	5.55845e-06	0.000138405	chitin biosynthetic process
GO:1901073	6768	11	23	3	5.55845e-06	0.000138405	glucosamine-containing compound biosynthetic process
GO:0046349	6768	12	23	3	7.39484e-06	0.000167392	amino sugar biosynthetic process
GO:0006023	6768	17	23	3	2.26046e-05	0.000469045	aminoglycan biosynthetic process
GO:0006030	6768	23	23	3	5.80932e-05	0.000821894	chitin metabolic process
GO:0030476	6768	4	23	2	6.60156e-05	0.000821894	ascospore wall assembly
GO:0070591	6768	4	23	2	6.60156e-05	0.000821894	ascospore wall biogenesis
GO:0070726	6768	4	23	2	6.60156e-05	0.000821894	cell wall assembly
GO:0010927	6768	4	23	2	6.60156e-05	0.000821894	cellular component assembly involved in morphogenesis
GO:0071940	6768	4	23	2	6.60156e-05	0.000821894	fungal-type cell wall assembly
GO:0042244	6768	4	23	2	6.60156e-05	0.000821894	spore wall assembly
GO:0070590	6768	4	23	2	6.60156e-05	0.000821894	spore wall biogenesis
GO:1901071	6768	25	23	3	7.51117e-05	0.00089061	glucosamine-containing compound metabolic process
GO:0009653	6768	27	23	3	9.50996e-05	0.00107635	anatomical structure morphogenesis
GO:0048869	6768	29	23	3	0.000118276	0.00128046	cellular developmental process
GO:0006022	6768	39	23	3	0.00028933	0.0030018	aminoglycan metabolic process
GO:0009272	6768	8	23	2	0.000305532	0.0030431	fungal-type cell wall biogenesis
GO:0006807	6768	1819	23	14	0.000622009	0.00595693	nitrogen compound metabolic process
GO:0031505	6768	12	23	2	0.000714247	0.00658694	fungal-type cell wall organization
GO:0003774	6768	15	23	2	0.00112927	0.00956036	motor activity
GO:0030437	6768	16	23	2	0.00128793	0.00956036	ascospore formation
GO:0042546	6768	16	23	2	0.00128793	0.00956036	cell wall biogenesis
GO:0071852	6768	16	23	2	0.00128793	0.00956036	fungal-type cell wall organization or biogenesis
GO:0034293	6768	16	23	2	0.00128793	0.00956036	sexual sporulation
GO:0043935	6768	16	23	2	0.00128793	0.00956036	sexual sporulation resulting in formation of a cellular spore
GO:0051704	6768	65	23	3	0.00130543	0.00956036	multi-organism process
GO:0048468	6768	18	23	2	0.00163534	0.01018	cell development
GO:0071555	6768	18	23	2	0.00163534	0.01018	cell wall organization
GO:0045229	6768	18	23	2	0.00163534	0.01018	external encapsulating structure organization
GO:0022413	6768	18	23	2	0.00163534	0.01018	reproductive process in single-celled organism
GO:0044702	6768	18	23	2	0.00163534	0.01018	single organism reproductive process
GO:0030435	6768	18	23	2	0.00163534	0.01018	sporulation resulting in formation of a cellular spore
GO:0048646	6768	19	23	2	0.00182396	0.0110772	anatomical structure formation involved in morphogenesis
GO:0003006	6768	20	23	2	0.00202244	0.0114452	developmental process involved in reproduction
GO:0032505	6768	20	23	2	0.00202244	0.0114452	reproduction of a single-celled organism
GO:0043934	6768	20	23	2	0.00202244	0.0114452	sporulation
GO:0019953	6768	22	23	2	0.00244873	0.0135496	sexual reproduction
GO:0006040	6768	82	23	3	0.00254894	0.0137975	amino sugar metabolic process
GO:0044703	6768	23	23	2	0.00267641	0.0141793	multi-organism reproductive process
GO:0030154	6768	24	23	2	0.00291369	0.0144202	cell differentiation
GO:1903046	6768	24	23	2	0.00291369	0.0144202	meiotic cell cycle process
GO:0006075	6768	1	23	1	0.00339835	0.0144202	(1->3)-beta-D-glucan biosynthetic process
GO:0006074	6768	1	23	1	0.00339835	0.0144202	(1->3)-beta-D-glucan metabolic process
GO:0003843	6768	1	23	1	0.00339835	0.0144202	1,3-beta-D-glucan synthase activity
GO:0036166	6768	1	23	1	0.00339835	0.0144202	phenotypic switching
GO:0045807	6768	1	23	1	0.00339835	0.0144202	positive regulation of endocytosis
GO:0030100	6768	1	23	1	0.00339835	0.0144202	regulation of endocytosis
GO:0060627	6768	1	23	1	0.00339835	0.0144202	regulation of vesicle-mediated transport
GO:0014070	6768	1	23	1	0.00339835	0.0144202	response to organic cyclic compound
GO:0009751	6768	1	23	1	0.00339835	0.0144202	response to salicylic acid
GO:0051321	6768	26	23	2	0.00341684	0.0144202	meiotic cell cycle
GO:0022414	6768	27	23	2	0.00368258	0.0152827	reproductive process
GO:0071704	6768	3007	23	17	0.00400456	0.0163142	organic substance metabolic process
GO:0016787	6768	1438	23	11	0.00406217	0.0163142	hydrolase activity
GO:0000003	6768	35	23	2	0.00614041	0.0242692	reproduction
GO:0051274	6768	2	23	1	0.00678564	0.0256004	beta-glucan biosynthetic process
GO:0051050	6768	2	23	1	0.00678564	0.0256004	positive regulation of transport
GO:0008361	6768	2	23	1	0.00678564	0.0256004	regulation of cell size
GO:0022607	6768	123	23	3	0.007955	0.0295641	cellular component assembly
GO:0001101	6768	3	23	1	0.0101619	0.0372106	response to acid chemical
GO:0016740	6768	982	23	8	0.0123886	0.0447068	transferase activity
GO:0034605	6768	4	23	1	0.0135272	0.0474406	cellular response to heat
GO:0035251	6768	4	23	1	0.0135272	0.0474406	UDP-glucosyltransferase activity
