# Supplementary material for: Evolution and Functional Insights of Different Ancestral Orthologous Clades of Chitin Synthase Genes in the Fungal Tree of Life
Source: Front Plant Sci. 2016 Feb 1;7:37. doi: 10.3389/fpls.2016.00037 (PMC4734345; doi:10.3389/fpls.2016.00037)
Supplement: Supplementary file 4 [file Table4.XLSX]

## Sheet: Sheet1
Table S4. Information of interaction clusters identified by MCODE.
Cluster	Score	Nodes	Edges	Node IDs
1	14.105	20	134	FGSG_09801, FGSG_01388, FGSG_09492, FGSG_08309, FGSG_01964, FGSG_06957, FGSG_01118, FGSG_03882, FGSG_10941, FGSG_02870, FGSG_06580, FGSG_01234, FGSG_01956, FGSG_06767, FGSG_00746, FGSG_08027, FGSG_09612, FGSG_09638, FGSG_07383, FGSG_08830
2	9.273	34	153	FGSG_10327, FGSG_05447, FGSG_06385, FGSG_04485, FGSG_05250, FGSG_05985, FGSG_06452, FGSG_10992, FGSG_00452, FGSG_01346, FGSG_04146, FGSG_04375, FGSG_10313, FGSG_00170, FGSG_02014, FGSG_05847, FGSG_04400, FGSG_06172, FGSG_08857, FGSG_02483, FGSG_07503, FGSG_06549, FGSG_10385, FGSG_07335, FGSG_06245, FGSG_05990, FGSG_12515, FGSG_06306, FGSG_05778, FGSG_09465, FGSG_03544, FGSG_09660, FGSG_00558, FGS…
3	6.375	17	51	FGSG_10856, FGSG_11977, FGSG_07946, FGSG_06999, FGSG_01497, FGSG_00355, FGSG_02980, FGSG_04068, FGSG_09339, FGSG_08719, FGSG_01204, FGSG_08768, FGSG_01891, FGSG_07443, FGSG_06670, FGSG_01272, FGSG_06193
4	5	7	15	FGSG_01273, FGSG_07404, FGSG_06998, FGSG_02729, FGSG_08653, FGSG_07218, FGSG_02022
5	3	5	6	FGSG_10838, FGSG_01649, FGSG_00290, FGSG_00874, FGSG_00304
6	3	3	3	FGSG_09582, FGSG_10061, FGSG_10048
Parameters:
Network Scoring:
Include Loops: false Degree Cutoff: 2
Cluster Finding:
Node Score Cutoff: 0.2 Haircut: true Fluff: false K-Core: 2 Max. Depth from Seed: 100
