# Supplementary material for: Evolution and Functional Insights of Different Ancestral Orthologous Clades of Chitin Synthase Genes in the Fungal Tree of Life
Source: Front Plant Sci. 2016 Feb 1;7:37. doi: 10.3389/fpls.2016.00037 (PMC4734345; doi:10.3389/fpls.2016.00037)
Supplement: Supplementary file 5 [file Table5.XLSX]

## Sheet: Cluster 1
Table S5. Functional enrichment of interaction clusters in the network of CHSs in F. graminearum.
GO-ID	Pop.total	Pop.term	Study.total	Study.term	p-value	p.adjusted	name
GO:0016887	6767	183	20	8	2.34367e-08	2.64983e-06	ATPase activity
GO:0017111	6767	384	20	10	3.41687e-08	2.64983e-06	nucleoside-triphosphatase activity
GO:0016462	6767	392	20	10	4.16223e-08	2.64983e-06	pyrophosphatase activity
GO:0016818	6767	393	20	10	4.26487e-08	2.64983e-06	hydrolase activity, acting on acid anhydrides, in phosphorus-containing anhydrides
GO:0016817	6767	397	20	10	4.69829e-08	2.64983e-06	hydrolase activity, acting on acid anhydrides
GO:0042626	6767	85	20	6	1.10654e-07	4.40266e-06	ATPase activity, coupled to transmembrane movement of substances
GO:0043492	6767	85	20	6	1.10654e-07	4.40266e-06	ATPase activity, coupled to movement of substances
GO:0016820	6767	88	20	6	1.36379e-07	4.40266e-06	hydrolase activity, acting on acid anhydrides, catalyzing transmembrane movement of substances
GO:0015399	6767	90	20	6	1.56123e-07	4.40266e-06	primary active transmembrane transporter activity
GO:0015405	6767	90	20	6	1.56123e-07	4.40266e-06	P-P-bond-hydrolysis-driven transmembrane transporter activity
GO:0042623	6767	158	20	7	1.9895e-07	5.10036e-06	ATPase activity, coupled
GO:0022804	6767	128	20	6	1.2704e-06	2.98545e-05	active transmembrane transporter activity
GO:0022857	6767	380	20	6	0.000595617	0.0129203	transmembrane transporter activity
GO:0016787	6767	1437	20	11	0.000945221	0.0190395	hydrolase activity
GO:0005215	6767	455	20	6	0.00153872	0.028928	transporter activity
GO:0004674	6767	94	20	3	0.00249331	0.0420709	protein serine/threonine kinase activity
GO:0016421	6767	1	20	1	0.00295552	0.0420709	CoA carboxylase activity
GO:0003989	6767	1	20	1	0.00295552	0.0420709	acetyl-CoA carboxylase activity
GO:0004070	6767	1	20	1	0.00295552	0.0420709	aspartate carbamoyltransferase activity
GO:0044763	6767	2209	20	13	0.00298375	0.0420709	single-organism cellular process

## Sheet: Cluster 2
GO-ID	Pop.total	Pop.term	Study.total	Study.term	p-value	p.adjusted	name
GO:0016810	6767	87	34	10	7.41185e-12	3.34274e-09	hydrolase activity, acting on carbon-nitrogen (but not peptide) bonds
GO:0006457	6767	60	34	7	1.34226e-08	3.02679e-06	protein folding
GO:0035556	6767	127	34	8	1.48744e-07	2.23612e-05	intracellular signal transduction
GO:0004702	6767	4	34	3	4.62074e-07	4.16791e-05	receptor signaling protein serine/threonine kinase activity
GO:0004707	6767	4	34	3	4.62074e-07	4.16791e-05	MAP kinase activity
GO:0000165	6767	5	34	3	1.15121e-06	8.10041e-05	MAPK cascade
GO:0023014	6767	18	34	4	1.54673e-06	8.10041e-05	signal transduction by phosphorylation
GO:0048468	6767	18	34	4	1.54673e-06	8.10041e-05	cell development
GO:0005057	6767	19	34	4	1.95224e-06	8.10041e-05	receptor signaling protein activity
GO:0044700	6767	180	34	8	2.15532e-06	8.10041e-05	single organism signaling
GO:0023052	6767	180	34	8	2.15532e-06	8.10041e-05	signaling
GO:0007165	6767	180	34	8	2.15532e-06	8.10041e-05	signal transduction
GO:0044267	6767	695	34	14	2.50601e-06	8.69393e-05	cellular protein metabolic process
GO:0005975	6767	427	34	11	4.22355e-06	0.000136059	carbohydrate metabolic process
GO:0007154	6767	201	34	8	4.92503e-06	0.000148079	cell communication
GO:0030154	6767	24	34	4	5.2578e-06	0.000148204	cell differentiation
GO:0071704	6767	3007	34	28	6.14541e-06	0.000163034	organic substance metabolic process
GO:0009653	6767	27	34	4	8.59176e-06	0.000215271	anatomical structure morphogenesis
GO:0048869	6767	29	34	4	1.15452e-05	0.000274046	cellular developmental process
GO:0051704	6767	65	34	5	1.57002e-05	0.000347382	multi-organism process
GO:0050896	6767	491	34	11	1.61752e-05	0.000347382	response to stimulus
GO:0032989	6767	11	34	3	1.86068e-05	0.00038144	cellular component morphogenesis
GO:0019538	6767	980	34	15	2.88439e-05	0.000565591	protein metabolic process
GO:0044238	6767	2811	34	26	3.58227e-05	0.000673168	primary metabolic process
GO:0048856	6767	204	34	7	5.49381e-05	0.000991083	anatomical structure development
GO:0034293	6767	16	34	3	6.20738e-05	0.000999831	sexual sporulation
GO:0043935	6767	16	34	3	6.20738e-05	0.000999831	sexual sporulation resulting in formation of a cellular spore
GO:0030437	6767	16	34	3	6.20738e-05	0.000999831	ascospore formation
GO:0051716	6767	374	34	9	6.6676e-05	0.00103693	cellular response to stimulus
GO:0044767	6767	213	34	7	7.2305e-05	0.00108698	single-organism developmental process
GO:0032502	6767	215	34	7	7.67186e-05	0.00111613	developmental process
GO:0004871	6767	47	34	4	8.13325e-05	0.00114628	signal transducer activity
GO:0044702	6767	18	34	3	8.98306e-05	0.00115753	single organism reproductive process
GO:0030435	6767	18	34	3	8.98306e-05	0.00115753	sporulation resulting in formation of a cellular spore
GO:0022413	6767	18	34	3	8.98306e-05	0.00115753	reproductive process in single-celled organism
GO:0048646	6767	19	34	3	0.000106308	0.0013318	anatomical structure formation involved in morphogenesis
GO:0043934	6767	20	34	3	0.000124639	0.0013728	sporulation
GO:0003006	6767	20	34	3	0.000124639	0.0013728	developmental process involved in reproduction
GO:0032505	6767	20	34	3	0.000124639	0.0013728	reproduction of a single-celled organism
GO:0042244	6767	4	34	2	0.000146108	0.0013728	spore wall assembly
GO:0010927	6767	4	34	2	0.000146108	0.0013728	cellular component assembly involved in morphogenesis
GO:0070591	6767	4	34	2	0.000146108	0.0013728	ascospore wall biogenesis
GO:0070590	6767	4	34	2	0.000146108	0.0013728	spore wall biogenesis
GO:0070726	6767	4	34	2	0.000146108	0.0013728	cell wall assembly
GO:0030476	6767	4	34	2	0.000146108	0.0013728	ascospore wall assembly
GO:0071940	6767	4	34	2	0.000146108	0.0013728	fungal-type cell wall assembly
GO:0007167	6767	4	34	2	0.000146108	0.0013728	enzyme linked receptor protein signaling pathway
GO:0007178	6767	4	34	2	0.000146108	0.0013728	transmembrane receptor protein serine/threonine kinase signaling pathway
GO:0019953	6767	22	34	3	0.000167219	0.00153909	sexual reproduction
GO:0044703	6767	23	34	3	0.000191642	0.00172861	multi-organism reproductive process
GO:1903046	6767	24	34	3	0.000218268	0.00193017	meiotic cell cycle process
GO:0050789	6767	900	34	13	0.000232799	0.00201908	regulation of biological process
GO:0051321	6767	26	34	3	0.000278464	0.00236957	meiotic cell cycle
GO:0022414	6767	27	34	3	0.000312198	0.00258834	reproductive process
GO:0007049	6767	122	34	5	0.000321165	0.00258834	cell cycle
GO:0006807	6767	1819	34	19	0.00032139	0.00258834	nitrogen compound metabolic process
GO:0004100	6767	6	34	2	0.000362971	0.00287193	chitin synthase activity
GO:0065007	6767	948	34	13	0.000393289	0.00305816	biological regulation
GO:0009405	6767	30	34	3	0.000428902	0.00327855	pathogenesis
GO:1902589	6767	141	34	5	0.000625644	0.00462919	single-organism organelle organization
GO:0050794	6767	861	34	12	0.00062612	0.00462919	regulation of cellular process
GO:0009272	6767	8	34	2	0.000673284	0.00478946	fungal-type cell wall biogenesis
GO:0048308	6767	8	34	2	0.000673284	0.00478946	organelle inheritance
GO:0000003	6767	35	34	3	0.000679657	0.00478946	reproduction
GO:0004672	6767	146	34	5	0.0007333	0.00501088	protein kinase activity
GO:0006468	6767	146	34	5	0.0007333	0.00501088	protein phosphorylation
GO:0007264	6767	84	34	4	0.000771582	0.00519378	small GTPase mediated signal transduction
GO:0022402	6767	87	34	4	0.000880688	0.00584103	cell cycle process
GO:0004674	6767	94	34	4	0.00117698	0.00769302	protein serine/threonine kinase activity
GO:0008375	6767	11	34	2	0.00131007	0.00820616	acetylglucosaminyltransferase activity
GO:1901073	6767	11	34	2	0.00131007	0.00820616	glucosamine-containing compound biosynthetic process
GO:0006031	6767	11	34	2	0.00131007	0.00820616	chitin biosynthetic process
GO:0046349	6767	12	34	2	0.00156715	0.00942377	amino sugar biosynthetic process
GO:0031505	6767	12	34	2	0.00156715	0.00942377	fungal-type cell wall organization
GO:0007033	6767	12	34	2	0.00156715	0.00942377	vacuole organization
GO:0006996	6767	259	34	6	0.00161658	0.00959315	organelle organization
GO:0016043	6767	363	34	7	0.00184224	0.0107903	cellular component organization
GO:0051301	6767	50	34	3	0.00193334	0.0111787	cell division
GO:0008154	6767	14	34	2	0.0021472	0.0122055	actin polymerization or depolymerization
GO:0007010	6767	52	34	3	0.00216506	0.0122055	cytoskeleton organization
GO:0044802	6767	54	34	3	0.00241339	0.01342	single-organism membrane organization
GO:0008194	6767	15	34	2	0.00246975	0.01342	UDP-glycosyltransferase activity
GO:0051656	6767	15	34	2	0.00246975	0.01342	establishment of organelle localization
GO:0042546	6767	16	34	2	0.0028137	0.0149292	cell wall biogenesis
GO:0071852	6767	16	34	2	0.0028137	0.0149292	fungal-type cell wall organization or biogenesis
GO:0006023	6767	17	34	2	0.00317885	0.0166705	aminoglycan biosynthetic process
GO:0008150	6767	5722	34	34	0.00328517	0.0169331	biological_process
GO:0016773	6767	205	34	5	0.00330402	0.0169331	phosphotransferase activity, alcohol group as acceptor
GO:0045229	6767	18	34	2	0.00356497	0.0178645	external encapsulating structure organization
GO:0071555	6767	18	34	2	0.00356497	0.0178645	cell wall organization
GO:0007015	6767	19	34	2	0.00397187	0.0195345	actin filament organization
GO:0051640	6767	20	34	2	0.00439934	0.0195345	organelle localization
GO:0032889	6767	1	34	1	0.00502438	0.0195345	regulation of vacuole fusion, non-autophagic
GO:0000187	6767	1	34	1	0.00502438	0.0195345	activation of MAPK activity
GO:0032990	6767	1	34	1	0.00502438	0.0195345	cell part morphogenesis
GO:0000904	6767	1	34	1	0.00502438	0.0195345	cell morphogenesis involved in differentiation
GO:0000916	6767	1	34	1	0.00502438	0.0195345	actomyosin contractile ring contraction
GO:0051014	6767	1	34	1	0.00502438	0.0195345	actin filament severing
GO:0043405	6767	1	34	1	0.00502438	0.0195345	regulation of MAP kinase activity
GO:0043406	6767	1	34	1	0.00502438	0.0195345	positive regulation of MAP kinase activity
GO:0043408	6767	1	34	1	0.00502438	0.0195345	regulation of MAPK cascade
GO:0043410	6767	1	34	1	0.00502438	0.0195345	positive regulation of MAPK cascade
GO:0051647	6767	1	34	1	0.00502438	0.0195345	nucleus localization
GO:0043473	6767	1	34	1	0.00502438	0.0195345	pigmentation
GO:0044088	6767	1	34	1	0.00502438	0.0195345	regulation of vacuole organization
GO:0036213	6767	1	34	1	0.00502438	0.0195345	contractile ring contraction
GO:0061564	6767	1	34	1	0.00502438	0.0195345	axon development
GO:0004634	6767	1	34	1	0.00502438	0.0195345	phosphopyruvate hydratase activity
GO:0071902	6767	1	34	1	0.00502438	0.0195345	positive regulation of protein serine/threonine kinase activity
GO:0007097	6767	1	34	1	0.00502438	0.0195345	nuclear migration
GO:0048066	6767	1	34	1	0.00502438	0.0195345	developmental pigmentation
GO:0040023	6767	1	34	1	0.00502438	0.0195345	establishment of nucleus localization
GO:0007409	6767	1	34	1	0.00502438	0.0195345	axonogenesis
GO:0048667	6767	1	34	1	0.00502438	0.0195345	cell morphogenesis involved in neuron differentiation
GO:0048812	6767	1	34	1	0.00502438	0.0195345	neuron projection morphogenesis
GO:0048858	6767	1	34	1	0.00502438	0.0195345	cell projection morphogenesis
GO:1902580	6767	73	34	3	0.00567101	0.0218601	single-organism cellular localization
GO:0006030	6767	23	34	2	0.00580313	0.0221798	chitin metabolic process
GO:0061024	6767	74	34	3	0.00589049	0.0223245	membrane organization
GO:0036211	6767	340	34	6	0.00626678	0.0233294	protein modification process
GO:0006464	6767	340	34	6	0.00626678	0.0233294	cellular protein modification process
GO:0007166	6767	24	34	2	0.00631085	0.0233294	cell surface receptor signaling pathway
GO:1901071	6767	25	34	2	0.00683812	0.0250731	glucosamine-containing compound metabolic process
GO:0016301	6767	252	34	5	0.00790726	0.0287595	kinase activity
GO:0043933	6767	161	34	4	0.00821024	0.0296226	macromolecular complex subunit organization
GO:0033043	6767	29	34	2	0.0091389	0.0324539	regulation of organelle organization
GO:0030036	6767	29	34	2	0.0091389	0.0324539	actin cytoskeleton organization
GO:0000132	6767	2	34	1	0.0100243	0.0325248	establishment of mitotic spindle orientation
GO:0051293	6767	2	34	1	0.0100243	0.0325248	establishment of spindle localization
GO:0051294	6767	2	34	1	0.0100243	0.0325248	establishment of spindle orientation
GO:0051653	6767	2	34	1	0.0100243	0.0325248	spindle localization
GO:0051654	6767	2	34	1	0.0100243	0.0325248	establishment of mitochondrion localization
GO:0030182	6767	2	34	1	0.0100243	0.0325248	neuron differentiation
GO:0022008	6767	2	34	1	0.0100243	0.0325248	neurogenesis
GO:0031175	6767	2	34	1	0.0100243	0.0325248	neuron projection development
GO:0040001	6767	2	34	1	0.0100243	0.0325248	establishment of mitotic spindle localization
GO:0007399	6767	2	34	1	0.0100243	0.0325248	nervous system development
GO:0048666	6767	2	34	1	0.0100243	0.0325248	neuron development
GO:0048699	6767	2	34	1	0.0100243	0.0325248	generation of neurons
GO:0030029	6767	31	34	2	0.0104016	0.0335079	actin filament-based process
GO:0043170	6767	2022	34	17	0.0106851	0.0341771	macromolecule metabolic process
GO:0043412	6767	387	34	6	0.011565	0.0367311	macromolecule modification
GO:0007275	6767	183	34	4	0.0127379	0.0401733	multicellular organismal development
GO:0044707	6767	187	34	4	0.0137037	0.0429193	single-multicellular organism process
GO:0032501	6767	188	34	4	0.0139523	0.0433966	multicellular organismal process
GO:0048518	6767	102	34	3	0.0141826	0.0438105	positive regulation of biological process
GO:0000011	6767	3	34	1	0.0149997	0.0439278	vacuole inheritance
GO:0051261	6767	3	34	1	0.0149997	0.0439278	protein depolymerization
GO:0030030	6767	3	34	1	0.0149997	0.0439278	cell projection organization
GO:0030042	6767	3	34	1	0.0149997	0.0439278	actin filament depolymerization
GO:0030436	6767	3	34	1	0.0149997	0.0439278	asexual sporulation
GO:0072659	6767	3	34	1	0.0149997	0.0439278	protein localization to plasma membrane
GO:0048315	6767	3	34	1	0.0149997	0.0439278	conidium formation
GO:0032147	6767	3	34	1	0.0149997	0.0439278	activation of protein kinase activity
GO:0016568	6767	38	34	2	0.0153847	0.0447645	chromatin modification
GO:0006022	6767	39	34	2	0.0161657	0.0467355	aminoglycan metabolic process

## Sheet: Cluster 3
GO-ID	Pop.total	Pop.term	Study.total	Study.term	p-value	p.adjusted	name
GO:0032989	6767	11	16	3	1.76936e-06	0.00015242	cellular component morphogenesis
GO:0044700	6767	180	16	6	2.0915e-06	0.00015242	single organism signaling
GO:0023052	6767	180	16	6	2.0915e-06	0.00015242	signaling
GO:0007165	6767	180	16	6	2.0915e-06	0.00015242	signal transduction
GO:0048518	6767	102	16	5	2.69985e-06	0.00015242	positive regulation of biological process
GO:0051130	6767	14	16	3	3.88645e-06	0.00015242	positive regulation of cellular component organization
GO:0032535	6767	14	16	3	3.88645e-06	0.00015242	regulation of cellular component size
GO:0090066	6767	14	16	3	3.88645e-06	0.00015242	regulation of anatomical structure size
GO:0007154	6767	201	16	6	3.98166e-06	0.00015242	cell communication
GO:0050794	6767	861	16	10	4.10835e-06	0.00015242	regulation of cellular process
GO:0050789	6767	900	16	10	6.18956e-06	0.000208757	regulation of biological process
GO:0065007	6767	948	16	10	9.98535e-06	0.000308714	biological regulation
GO:0051716	6767	374	16	7	1.10375e-05	0.000314995	cellular response to stimulus
GO:0009653	6767	27	16	3	3.065e-05	0.000554102	anatomical structure morphogenesis
GO:0042244	6767	4	16	2	3.13643e-05	0.000554102	spore wall assembly
GO:0010927	6767	4	16	2	3.13643e-05	0.000554102	cellular component assembly involved in morphogenesis
GO:0070591	6767	4	16	2	3.13643e-05	0.000554102	ascospore wall biogenesis
GO:0070590	6767	4	16	2	3.13643e-05	0.000554102	spore wall biogenesis
GO:0070726	6767	4	16	2	3.13643e-05	0.000554102	cell wall assembly
GO:0030476	6767	4	16	2	3.13643e-05	0.000554102	ascospore wall assembly
GO:0071940	6767	4	16	2	3.13643e-05	0.000554102	fungal-type cell wall assembly
GO:0007264	6767	84	16	4	3.58964e-05	0.000605345	small GTPase mediated signal transduction
GO:0048869	6767	29	16	3	3.81785e-05	0.000615836	cellular developmental process
GO:0034314	6767	5	16	2	5.22017e-05	0.000806951	Arp2/3 complex-mediated actin nucleation
GO:0050896	6767	491	16	7	6.51693e-05	0.000967112	response to stimulus
GO:0051495	6767	6	16	2	7.81945e-05	0.00100035	positive regulation of cytoskeleton organization
GO:0045010	6767	6	16	2	7.81945e-05	0.00100035	actin nucleation
GO:0030838	6767	6	16	2	7.81945e-05	0.00100035	positive regulation of actin filament polymerization
GO:0032273	6767	6	16	2	7.81945e-05	0.00100035	positive regulation of protein polymerization
GO:0044763	6767	2209	16	13	8.91545e-05	0.00110254	single-organism cellular process
GO:0044089	6767	7	16	2	0.000109321	0.00126744	positive regulation of cellular component biogenesis
GO:0031334	6767	7	16	2	0.000109321	0.00126744	positive regulation of protein complex assembly
GO:0016043	6767	363	16	6	0.00011566	0.00128451	cellular component organization
GO:0051128	6767	42	16	3	0.000117718	0.00128451	regulation of cellular component organization
GO:0009272	6767	8	16	2	0.000145561	0.00154294	fungal-type cell wall biogenesis
GO:0022607	6767	123	16	4	0.000159741	0.00164622	cellular component assembly
GO:0035556	6767	127	16	4	0.000180803	0.00181292	intracellular signal transduction
GO:0010638	6767	9	16	2	0.000186891	0.00182465	positive regulation of organelle organization
GO:0048522	6767	51	16	3	0.000210787	0.00200517	positive regulation of cellular process
GO:0032956	6767	12	16	2	0.000341219	0.002752	regulation of actin cytoskeleton organization
GO:0030041	6767	12	16	2	0.000341219	0.002752	actin filament polymerization
GO:0030832	6767	12	16	2	0.000341219	0.002752	regulation of actin filament length
GO:0030833	6767	12	16	2	0.000341219	0.002752	regulation of actin filament polymerization
GO:0031505	6767	12	16	2	0.000341219	0.002752	fungal-type cell wall organization
GO:0032271	6767	12	16	2	0.000341219	0.002752	regulation of protein polymerization
GO:0008064	6767	12	16	2	0.000341219	0.002752	regulation of actin polymerization or depolymerization
GO:0032970	6767	13	16	2	0.000402702	0.00304903	regulation of actin filament-based process
GO:0043254	6767	13	16	2	0.000402702	0.00304903	regulation of protein complex assembly
GO:0051493	6767	13	16	2	0.000402702	0.00304903	regulation of cytoskeleton organization
GO:0051704	6767	65	16	3	0.000433272	0.00321488	multi-organism process
GO:0044087	6767	14	16	2	0.000469172	0.00334736	regulation of cellular component biogenesis
GO:0008154	6767	14	16	2	0.000469172	0.00334736	actin polymerization or depolymerization
GO:0034293	6767	16	16	2	0.000616983	0.0040158	sexual sporulation
GO:0042546	6767	16	16	2	0.000616983	0.0040158	cell wall biogenesis
GO:0043935	6767	16	16	2	0.000616983	0.0040158	sexual sporulation resulting in formation of a cellular spore
GO:0030437	6767	16	16	2	0.000616983	0.0040158	ascospore formation
GO:0071852	6767	16	16	2	0.000616983	0.0040158	fungal-type cell wall organization or biogenesis
GO:0044702	6767	18	16	2	0.000784487	0.00461976	single organism reproductive process
GO:0045229	6767	18	16	2	0.000784487	0.00461976	external encapsulating structure organization
GO:0030435	6767	18	16	2	0.000784487	0.00461976	sporulation resulting in formation of a cellular spore
GO:0071555	6767	18	16	2	0.000784487	0.00461976	cell wall organization
GO:0022413	6767	18	16	2	0.000784487	0.00461976	reproductive process in single-celled organism
GO:0048468	6767	18	16	2	0.000784487	0.00461976	cell development
GO:0007015	6767	19	16	2	0.000875571	0.00499749	actin filament organization
GO:0048646	6767	19	16	2	0.000875571	0.00499749	anatomical structure formation involved in morphogenesis
GO:0051258	6767	20	16	2	0.000971516	0.00516842	protein polymerization
GO:0043934	6767	20	16	2	0.000971516	0.00516842	sporulation
GO:0003006	6767	20	16	2	0.000971516	0.00516842	developmental process involved in reproduction
GO:0032505	6767	20	16	2	0.000971516	0.00516842	reproduction of a single-celled organism
GO:0044699	6767	3184	16	14	0.000975174	0.00516842	single-organism process
GO:0048856	6767	204	16	4	0.00109748	0.00573474	anatomical structure development
GO:0019953	6767	22	16	2	0.00117791	0.00606948	sexual reproduction
GO:0044703	6767	23	16	2	0.00128831	0.00637724	multi-organism reproductive process
GO:0005096	6767	23	16	2	0.00128831	0.00637724	GTPase activator activity
GO:0044767	6767	213	16	4	0.0012892	0.00637724	single-organism developmental process
GO:0032502	6767	215	16	4	0.00133481	0.006516	developmental process
GO:1903046	6767	24	16	2	0.00140349	0.00667558	meiotic cell cycle process
GO:0030154	6767	24	16	2	0.00140349	0.00667558	cell differentiation
GO:0071840	6767	578	16	6	0.00143822	0.00675418	cellular component organization or biogenesis
GO:0051321	6767	26	16	2	0.00164811	0.00764312	meiotic cell cycle
GO:0022414	6767	27	16	2	0.00177751	0.00814143	reproductive process
GO:0030695	6767	28	16	2	0.0019116	0.00864884	GTPase regulator activity
GO:0033043	6767	29	16	2	0.00205038	0.00904328	regulation of organelle organization
GO:0030036	6767	29	16	2	0.00205038	0.00904328	actin cytoskeleton organization
GO:0065008	6767	113	16	3	0.00216683	0.00904328	regulation of biological quality
GO:0060589	6767	30	16	2	0.00219381	0.00904328	nucleoside-triphosphatase regulator activity
GO:0030029	6767	31	16	2	0.00234187	0.00904328	actin filament-based process
GO:0008047	6767	31	16	2	0.00234187	0.00904328	enzyme activator activity
GO:0009751	6767	1	16	1	0.00236442	0.00904328	response to salicylic acid
GO:0060627	6767	1	16	1	0.00236442	0.00904328	regulation of vesicle-mediated transport
GO:0036166	6767	1	16	1	0.00236442	0.00904328	phenotypic switching
GO:0003843	6767	1	16	1	0.00236442	0.00904328	1,3-beta-D-glucan synthase activity
GO:0045807	6767	1	16	1	0.00236442	0.00904328	positive regulation of endocytosis
GO:0030100	6767	1	16	1	0.00236442	0.00904328	regulation of endocytosis
GO:0014070	6767	1	16	1	0.00236442	0.00904328	response to organic cyclic compound
GO:0006074	6767	1	16	1	0.00236442	0.00904328	(1->3)-beta-D-glucan metabolic process
GO:0006075	6767	1	16	1	0.00236442	0.00904328	(1->3)-beta-D-glucan biosynthetic process
GO:0000003	6767	35	16	2	0.00298012	0.0112819	reproduction
GO:0009987	6767	3556	16	14	0.0037972	0.0138297	cellular process
GO:0043623	6767	40	16	2	0.0038799	0.0138297	cellular protein complex assembly
GO:0016601	6767	43	16	2	0.00447321	0.0138297	Rac protein signal transduction
GO:0051056	6767	43	16	2	0.00447321	0.0138297	regulation of small GTPase mediated signal transduction
GO:0043087	6767	43	16	2	0.00447321	0.0138297	regulation of GTPase activity
GO:0035020	6767	43	16	2	0.00447321	0.0138297	regulation of Rac protein signal transduction
GO:0035023	6767	43	16	2	0.00447321	0.0138297	regulation of Rho protein signal transduction
GO:0043547	6767	43	16	2	0.00447321	0.0138297	positive regulation of GTPase activity
GO:0046578	6767	43	16	2	0.00447321	0.0138297	regulation of Ras protein signal transduction
GO:0031291	6767	43	16	2	0.00447321	0.0138297	Ran protein signal transduction
GO:0007266	6767	43	16	2	0.00447321	0.0138297	Rho protein signal transduction
GO:0032011	6767	43	16	2	0.00447321	0.0138297	ARF protein signal transduction
GO:0032012	6767	43	16	2	0.00447321	0.0138297	regulation of ARF protein signal transduction
GO:0032015	6767	43	16	2	0.00447321	0.0138297	regulation of Ran protein signal transduction
GO:0032482	6767	43	16	2	0.00447321	0.0138297	Rab protein signal transduction
GO:0032483	6767	43	16	2	0.00447321	0.0138297	regulation of Rab protein signal transduction
GO:0032484	6767	43	16	2	0.00447321	0.0138297	Ral protein signal transduction
GO:0032485	6767	43	16	2	0.00447321	0.0138297	regulation of Ral protein signal transduction
GO:0032486	6767	43	16	2	0.00447321	0.0138297	Rap protein signal transduction
GO:0032487	6767	43	16	2	0.00447321	0.0138297	regulation of Rap protein signal transduction
GO:0032488	6767	43	16	2	0.00447321	0.0138297	Cdc42 protein signal transduction
GO:0032489	6767	43	16	2	0.00447321	0.0138297	regulation of Cdc42 protein signal transduction
GO:0008361	6767	2	16	1	0.00472359	0.0141327	regulation of cell size
GO:0051050	6767	2	16	1	0.00472359	0.0141327	positive regulation of transport
GO:0051274	6767	2	16	1	0.00472359	0.0141327	beta-glucan biosynthetic process
GO:0051654	6767	2	16	1	0.00472359	0.0141327	establishment of mitochondrion localization
GO:0051345	6767	45	16	2	0.00489069	0.0144004	positive regulation of hydrolase activity
GO:0007265	6767	45	16	2	0.00489069	0.0144004	Ras protein signal transduction
GO:1902531	6767	49	16	2	0.00577765	0.016878	regulation of intracellular signal transduction
GO:0043933	6767	161	16	3	0.00589395	0.0170833	macromolecular complex subunit organization
GO:0051336	6767	50	16	2	0.0060101	0.0172849	regulation of hydrolase activity
GO:0007010	6767	52	16	2	0.00648775	0.018515	cytoskeleton organization
GO:0044085	6767	340	16	4	0.00704203	0.0198922	cellular component biogenesis
GO:0001101	6767	3	16	1	0.00707753	0.0198922	response to acid chemical
GO:0030234	6767	59	16	2	0.00829121	0.0231281	enzyme regulator activity
GO:0009966	6767	61	16	2	0.0088435	0.0237749	regulation of signal transduction
GO:0043085	6767	61	16	2	0.0088435	0.0237749	positive regulation of catalytic activity
GO:0010646	6767	61	16	2	0.0088435	0.0237749	regulation of cell communication
GO:0044093	6767	61	16	2	0.0088435	0.0237749	positive regulation of molecular function
GO:0023051	6767	61	16	2	0.0088435	0.0237749	regulation of signaling
GO:0048583	6767	63	16	2	0.00941198	0.0248024	regulation of response to stimulus
GO:0034605	6767	4	16	1	0.00942625	0.0248024	cellular response to heat
GO:0035251	6767	4	16	1	0.00942625	0.0248024	UDP-glucosyltransferase activity
GO:0016758	6767	66	16	2	0.0102947	0.0268968	transferase activity, transferring hexosyl groups
GO:0046527	6767	5	16	1	0.0117698	0.0305356	glucosyltransferase activity
GO:0006461	6767	73	16	2	0.0124921	0.0321844	protein complex assembly
GO:0070271	6767	74	16	2	0.0128214	0.0328052	protein complex biogenesis
GO:0071554	6767	77	16	2	0.0138323	0.0346629	cell wall organization or biogenesis
GO:0009250	6767	6	16	1	0.0141081	0.0346629	glucan biosynthetic process
GO:0004435	6767	6	16	1	0.0141081	0.0346629	phosphatidylinositol phospholipase C activity
GO:0004629	6767	6	16	1	0.0141081	0.0346629	phospholipase C activity
GO:0046339	6767	6	16	1	0.0141081	0.0346629	diacylglycerol metabolic process
GO:0006904	6767	6	16	1	0.0141081	0.0346629	vesicle docking involved in exocytosis
GO:0034622	6767	84	16	2	0.016322	0.0391006	cellular macromolecular complex assembly
GO:0000902	6767	7	16	1	0.0164412	0.0391006	cell morphogenesis
GO:0051646	6767	7	16	1	0.0164412	0.0391006	mitochondrion localization
GO:0006638	6767	7	16	1	0.0164412	0.0391006	neutral lipid metabolic process
GO:0006639	6767	7	16	1	0.0164412	0.0391006	acylglycerol metabolic process
GO:0022402	6767	87	16	2	0.017444	0.0412211	cell cycle process
GO:0009893	6767	88	16	2	0.0178251	0.0418553	positive regulation of metabolic process
GO:0044182	6767	8	16	1	0.0187692	0.0433074	filamentous growth of a population of unicellular organisms
GO:0048278	6767	8	16	1	0.0187692	0.0433074	vesicle docking
GO:0044267	6767	695	16	5	0.0187938	0.0433074	cellular protein metabolic process
GO:0003924	6767	96	16	2	0.0210019	0.0480068	GTPase activity
GO:0007568	6767	9	16	1	0.0210919	0.0480068	aging
GO:0006996	6767	259	16	3	0.021445	0.0485128	organelle organization
GO:0065003	6767	98	16	2	0.0218308	0.0490862	macromolecular complex assembly

## Sheet: Cluster 4
GO-ID	Pop.total	Pop.term	Study.total	Study.term	p-value	p.adjusted	name
GO:0071554	6767	77	6	3	2.76484e-05	0.00310172	cell wall organization or biogenesis
GO:0042546	6767	16	6	2	7.81945e-05	0.00310172	cell wall biogenesis
GO:0071852	6767	16	6	2	7.81945e-05	0.00310172	fungal-type cell wall organization or biogenesis
GO:0000754	6767	1	6	1	0.000886656	0.0211024	adaptation of signaling pathway by response to pheromone involved in conjugation with cellular fusion
GO:0023058	6767	1	6	1	0.000886656	0.0211024	adaptation of signaling pathway
GO:0000749	6767	2	6	1	0.00177266	0.0301129	response to pheromone involved in conjugation with cellular fusion
GO:0071444	6767	2	6	1	0.00177266	0.0301129	cellular response to pheromone
GO:0034221	6767	4	6	1	0.00354269	0.0301129	fungal-type cell wall chitin biosynthetic process
GO:0051278	6767	4	6	1	0.00354269	0.0301129	fungal-type cell wall polysaccharide biosynthetic process
GO:0019236	6767	4	6	1	0.00354269	0.0301129	response to pheromone
GO:0070592	6767	4	6	1	0.00354269	0.0301129	cell wall polysaccharide biosynthetic process
GO:0006037	6767	4	6	1	0.00354269	0.0301129	cell wall chitin metabolic process
GO:0006038	6767	4	6	1	0.00354269	0.0301129	cell wall chitin biosynthetic process
GO:0071966	6767	4	6	1	0.00354269	0.0301129	fungal-type cell wall polysaccharide metabolic process
GO:0000746	6767	6	6	1	0.00531011	0.039494	conjugation
GO:0000747	6767	6	6	1	0.00531011	0.039494	conjugation with cellular fusion
GO:0009272	6767	8	6	1	0.00707492	0.0485003	fungal-type cell wall biogenesis
GO:0044038	6767	10	6	1	0.00883712	0.0485003	cell wall macromolecule biosynthetic process
GO:0044764	6767	10	6	1	0.00883712	0.0485003	multi-organism cellular process
GO:0070589	6767	10	6	1	0.00883712	0.0485003	cellular component macromolecule biosynthetic process
GO:0071310	6767	10	6	1	0.00883712	0.0485003	cellular response to organic substance
GO:1901073	6767	11	6	1	0.00971724	0.0485003	glucosamine-containing compound biosynthetic process
GO:0006031	6767	11	6	1	0.00971724	0.0485003	chitin biosynthetic process
GO:0071840	6767	578	6	3	0.0101887	0.0485003	cellular component organization or biogenesis
GO:0046349	6767	12	6	1	0.0105967	0.0485003	amino sugar biosynthetic process
GO:0031505	6767	12	6	1	0.0105967	0.0485003	fungal-type cell wall organization

## Sheet: Cluster 5
GO-ID	Pop.total	Pop.term	Study.total	Study.term	p-value	p.adjusted	name
ID	Pop.total	Pop.term	Study.total	Study.term	p	p.adjusted	name
GO:0007264	6767	84	4	3	7.31673e-06	0.000551377	small GTPase mediated signal transduction
GO:0051716	6767	374	4	4	9.18962e-06	0.000551377	cellular response to stimulus
GO:0035556	6767	127	4	3	2.54763e-05	0.000822106	intracellular signal transduction
GO:0050896	6767	491	4	4	2.74035e-05	0.000822106	response to stimulus
GO:0044700	6767	180	4	3	7.26108e-05	0.00124476	single organism signaling
GO:0023052	6767	180	4	3	7.26108e-05	0.00124476	signaling
GO:0007165	6767	180	4	3	7.26108e-05	0.00124476	signal transduction
GO:0007154	6767	201	4	3	0.000101042	0.00151563	cell communication
GO:0050794	6767	861	4	4	0.000260485	0.00347313	regulation of cellular process
GO:0050789	6767	900	4	4	0.00031108	0.00373295	regulation of biological process
GO:0065007	6767	948	4	4	0.000383073	0.0041725	biological regulation
GO:2000026	6767	1	4	1	0.000591104	0.0041725	regulation of multicellular organismal development
GO:0050767	6767	1	4	1	0.000591104	0.0041725	regulation of neurogenesis
GO:0051960	6767	1	4	1	0.000591104	0.0041725	regulation of nervous system development
GO:0060284	6767	1	4	1	0.000591104	0.0041725	regulation of cell development
GO:0045595	6767	1	4	1	0.000591104	0.0041725	regulation of cell differentiation
GO:0045664	6767	1	4	1	0.000591104	0.0041725	regulation of neuron differentiation
GO:0051239	6767	2	4	1	0.00118195	0.00590973	regulation of multicellular organismal process
GO:0030182	6767	2	4	1	0.00118195	0.00590973	neuron differentiation
GO:0022008	6767	2	4	1	0.00118195	0.00590973	neurogenesis
GO:0031175	6767	2	4	1	0.00118195	0.00590973	neuron projection development
GO:0007399	6767	2	4	1	0.00118195	0.00590973	nervous system development
GO:0048666	6767	2	4	1	0.00118195	0.00590973	neuron development
GO:0048699	6767	2	4	1	0.00118195	0.00590973	generation of neurons
GO:0050793	6767	3	4	1	0.00177253	0.00818089	regulation of developmental process
GO:0030030	6767	3	4	1	0.00177253	0.00818089	cell projection organization
GO:0043933	6767	161	4	2	0.00327088	0.0145372	macromolecular complex subunit organization
GO:0048731	6767	7	4	1	0.00413223	0.0177095	system development
GO:0051130	6767	14	4	1	0.00825163	0.0332779	positive regulation of cellular component organization
GO:0006996	6767	259	4	2	0.00831948	0.0332779	organelle organization
GO:0032879	6767	15	4	1	0.00883907	0.0342158	regulation of localization
GO:0048468	6767	18	4	1	0.0105998	0.0397494	cell development
GO:0044763	6767	2209	4	4	0.0113345	0.0412164	single-organism cellular process
GO:0030154	6767	24	4	1	0.0141143	0.0498152	cell differentiation
